# Supplementary material for: Twelve-Nitrogen-Atom Cyclic Structure Stabilized by 3d-Element Atoms: Quantum Chemical Modeling
Source: Int J Mol Sci. 2022 Jun 12;23(12):6560. doi: 10.3390/ijms23126560 (PMC9223744; doi:10.3390/ijms23126560)
Supplement: Supplementary file 1 [file ijms-23-06560-s001.zip]

Archive with 1 entries (1 files):
- ijms-1741220-supplementary.pdf
